# Supplementary material for: Foxtail millet (Setaria italica (L.) P. Beauv) CIPKs are responsive to ABA and abiotic stresses
Source: PLoS One. 2019 Nov 12;14(11):e0225091. doi: 10.1371/journal.pone.0225091 (PMC6850536; doi:10.1371/journal.pone.0225091)
Supplement: S2 Table — (XLSX) [file pone.0225091.s004.xlsx]

## Sheet: Sheet1
S2 Table. Conserved motif analysis of SiCIPK family proteins a
Motif name	Width	Hit sites	Multilevel pattern	Annotationb	E-value
MOTIF 1	53	35	QDGLLHTTCGTPAYVAPEVLSRKGYDGAKADIWSCGVILFVLLAGYLPFEDSN	Part of protein kinase domain	1.6e-1393
MOTIF 2	57	34	GRLREDEARRYFQQLISAVDYCHSRGVYHRDLKPENLLLDERGNLKVSDF	Part of protein kinase domain	5.4e-1198
MOTIF 3	41	33	VLKHGMVEQIKREISTMKLVRHPNVVRLYEVMASKTKIYFV	Part of protein kinase domain	3.3e-755
MOTIF 4	33	35	LJRRILDPNPSTRITIAEILEDPWFKKGYKPPR	No hit	7.3e-507
MOTIF 5	43	31	KLEGTKEGRKGNLAVAAEIFEVAPSLHVVELKKTAGDTLEYQK	No hit	1.0e-486
MOTIF 6	18	34	LMGRYELGRTLGEGTFAK	No hit	1.2e-323
MOTIF 7	21	35	MELYKKISKAEFRCPSWFSPD	No hit	1.9e-323
MOTIF 8	36	28	EQEFKRETRFTSRCPASEIISKJEEAAKPLGFKVQK	No hit	8.6e-288
MOTIF 9	11	35	SLNAFDJISLS	NAF domain	2.1e-172
MOTIF 10	21	33	YLARNVETGESVAIKVJDKEK	No hit	1.1e-255
MOTIF 11	15	34	LEYVTGGELFDKIAK	No hit	1.1e-185
MOTIF 12	15	23	LRPALKDIVWAWZGD	No hit	2.4e-124
MOTIF 13	8	33	GLSALAEQ	No hit	1.5e-70
MOTIF 14	21	10	TTLDDVDAVFNDSEEHLVTEK	No hit	1.7e-68
MOTIF 15	8	32	GLBLSGLF	No hit	7.1e-68
aMotif detection by The MEME suite (http://meme-suite.org/)
bMotif annotation by PROSITE (http://prosite.expasy.org/)
