# Supplementary material for: Foxtail millet (Setaria italica (L.) P. Beauv) CIPKs are responsive to ABA and abiotic stresses
Source: PLoS One. 2019 Nov 12;14(11):e0225091. doi: 10.1371/journal.pone.0225091 (PMC6850536; doi:10.1371/journal.pone.0225091)
Supplement: S3 Table — (XLSX) [file pone.0225091.s005.xlsx]

## Sheet: Table S3
S3 Table. Stress-responsive cis-element analysis in the promoter regions of SiCIPK genes
Gene name	Cis-element name	Start position	Strand	Cis-element width	Core sequence	Responses
SiCIPK1	ABRE	355	+	6	CACGTG	ABA, abiotic stress responsiveness
SiCIPK1	ABRE	498	+	7	ACGTGGC	ABA, abiotic stress responsiveness
SiCIPK1	ABRE	495	-	7	ACGTGGC	ABA, abiotic stress responsiveness
SiCIPK1	ABRE	1150	+	6	TACGTG	ABA, abiotic stress responsiveness
SiCIPK1	ABRE	494	+	10	GGACACGTGGC	ABA, abiotic stress responsiveness
SiCIPK1	ABRE	497	+	6	CACGTG	ABA, abiotic stress responsiveness
SiCIPK1	C-repeat/DRE	1292	-	8	TGGCCGAC	Cold- and dehydration-responsiveness
SiCIPK1	LTR	404	-	6	CCGAAA	Low-temperature responsiveness
SiCIPK1	LTR	717	-	6	CCGAAA	Low-temperature responsiveness
SiCIPK2	LTR	985	+	6	CCGAAA	Low-temperature responsiveness
SiCIPK2	TC-rich repeats	1303	+	9	ATTTTCTTCA	Defense and stress responsiveness
SiCIPK2	motif IIb	110	+	9	CCGCCGCGCT	ABA, abiotic stress responsiveness
SiCIPK3	ABRE	1270	+	9	GCCGCGTGGC	ABA, abiotic stress responsiveness
SiCIPK3	TC-rich repeats	886	+	9	ATTTTCTTCA	Defense and stress responsiveness
SiCIPK3	MBS	1010	-	6	CAACTG	MYB binding site involved in drought-inducibility
SiCIPK3	motif IIb	1034	+	9	CCGCCGCGCT	ABA responsiveness
SiCIPK4	ABRE	1409	-	7	ACGTGGC	ABA, abiotic stress responsiveness
SiCIPK4	TC-rich repeats	369	-	10	ATTTTCTTCA	Defense and stress responsiveness
SiCIPK4	WUN-motif	348	+	9	TCATTACGAA	Wound responsiveness
SiCIPK5	ABRE	21	-	6	TACGTG	ABA, abiotic stress responsiveness
SiCIPK5	ABRE	68	-	6	TACGTG	ABA, abiotic stress responsiveness
SiCIPK5	ABRE	66	-	9	CGTACGTGCA	ABA, abiotic stress responsiveness
SiCIPK5	motif IIb	1287	+	9	CCGCCGCGCT	ABA, abiotic stress responsiveness
SiCIPK6	ABRE	958	+	6	TACGTG	ABA, abiotic stress responsiveness
SiCIPK6	CE3	1272	-	9	GACGCGTGTC	ABA and VP1 responsiveness
SiCIPK6	HSE	1436	+	9	AAAAAATTTC	Heat stress responsiveness
SiCIPK6	HSE	1437	+	9	AAAAAATTTC	Heat stress responsiveness
SiCIPK6	WUN-motif	1461	+	9	TCATTACGAA	Wound-responsive element
SiCIPK7	ABRE	1351	+	7	ACGTGGC	ABA, abiotic stress responsiveness
SiCIPK7	LTR	139	+	6	CCGAAA	Low-temperature responsiveness
SiCIPK8	MBS	319	+	6	TAACTG	MYB binding site involved in drought-inducibility
SiCIPK8	MBS	775	-	6	TAACTG	MYB binding site involved in drought-inducibility
SiCIPK8	TC-rich repeats	309	+	9	GTTTTCTTAC	Defense and stress responsiveness
SiCIPK8	TC-rich repeats	664	+	9	ATTTTCTTCA	Defense and stress responsiveness
SiCIPK9	ABRE	1249	-	6	CACGTG	ABA, abiotic stress responsiveness
SiCIPK9	MBS	938	-	6	TAACTG	MYB binding site involved in drought-inducibility
SiCIPK9	TC-rich repeats	819	-	9	ATTTTCTTCA	Defense and stress responsiveness
SiCIPK9	motif IIb	482	+	9	CCGCCGCGCT	ABA, abiotic stress responsiveness
SiCIPK9	motif IIb	1330	+	9	CCGCCGCGCT	ABA, abiotic stress responsiveness
SiCIPK10	ABRE	354	-	6	TACGTG	ABA, abiotic stress responsiveness
SiCIPK10	ABRE	527	+	6	TACGTG	ABA, abiotic stress responsiveness
SiCIPK10	ABRE	421	-	7	TACGGTC	ABA, abiotic stress responsiveness
SiCIPK10	ABRE	552	+	6	TACGTG	ABA, abiotic stress responsiveness
SiCIPK10	MBS	963	+	6	TAACTG	MYB binding site involved in drought-inducibility
SiCIPK11	ABRE	1487	-	6	CACGTG	ABA, abiotic stress responsiveness
SiCIPK11	HSE	408	+	9	AAAAAATTTC	Heat stress responsiveness
SiCIPK11	HSE	550	+	9	AAAAAATTTC	Heat stress responsiveness
SiCIPK11	MBS	680	+	6	CAACTG	MYB binding site involved in drought-inducibility
SiCIPK11	motif IIb	614	+	9	CCGCCGCGCT	ABA responsiveness
SiCIPK12	ABRE	1471	+	9	CGTACGTGCA	ABA, abiotic stress responsiveness
SiCIPK13	ABRE	813	-	6	CACGTG	ABA, abiotic stress responsiveness
SiCIPK13	HSE	1432	-	10	AAAAAATTTC	Heat stress responsiveness
SiCIPK13	TC-rich repeats	108	+	9	ATTTTCTCCA	Defense and stress responsiveness
SiCIPK13	TC-rich repeats	667	-	9	GTTTTCTTAC	Defense and stress responsiveness
SiCIPK14	ABRE	829	-	6	TACGTG	ABA, abiotic stress responsiveness
SiCIPK14	LTR	396	+	6	CCGAAA	Low-temperature responsiveness
SiCIPK14	MBS	322	-	6	TAACTG	MYB binding site involved in drought-inducibility
SiCIPK14	MBS	343	+	6	CAACTG	MYB binding site involved in drought-inducibility
SiCIPK15	HSE	515	+	10	AAAAAATTTC	Heat stress responsiveness
SiCIPK15	MBS	329	-	6	CAACTG	MYB binding site involved in drought-inducibility
SiCIPK15	TC-rich repeats	311	-	9	ATTTTCTTCA	Defense and stress responsiveness
SiCIPK16	ABRE	648	+	9	AGTACGTGGC	ABA, abiotic stress responsiveness
SiCIPK16	TC-rich repeats	638	+	9	GTTTTCTTAC	Defense and stress responsiveness
SiCIPK16	TC-rich repeats	880	+	9	GTTTTCTTAC	Defense and stress responsiveness
SiCIPK17	ABRE	850	-	6	TACGTG	ABA, abiotic stress responsiveness
SiCIPK17	ABRE	1019	-	6	TACGTG	ABA, abiotic stress responsiveness
SiCIPK17	ABRE	1017	-	9	CGTACGTGCA	ABA, abiotic stress responsiveness
SiCIPK17	HSE	246	+	9	AGAAAATTCG	Heat stress responsiveness
SiCIPK17	MBS	323	-	6	TAACTG	MYB binding site involved in drought-inducibility
SiCIPK18	ABRE	785	+	6	TACGTG	ABA, abiotic stress responsiveness
SiCIPK18	HSE	632	-	9	AAAAAATTTC	Heat stress responsiveness
SiCIPK18	HSE	1289	+	9	AGAAAATTCG	Heat stress responsiveness
SiCIPK18	HSE	1091	+	9	AAAAAATTTC	Heat stress responsiveness
SiCIPK18	LTR	321	+	6	CCGAAA	Low-temperature responsiveness
SiCIPK18	MBS	961	+	6	CAACTG	MYB binding site involved in drought-inducibility
SiCIPK18	TC-rich repeats	1286	-	9	ATTTTCTTCA	Defense and stress responsiveness
SiCIPK19	ABRE	664	-	8	TACGTGTC	ABA, abiotic stress responsiveness
SiCIPK19	ABRE	666	-	6	TACGTG	ABA, abiotic stress responsiveness
SiCIPK19	LTR	418	-	6	CCGAAA	Low-temperature responsiveness
SiCIPK19	MBS	11	+	6	CAACTG	MYB binding site involved in drought-inducibility
SiCIPK19	MBS	1048	+	6	TAACTG	MYB binding site involved in drought-inducibility
SiCIPK19	MBS	248	-	6	CAACTG	MYB binding site involved in drought-inducibility
SiCIPK19	MBS	1320	-	6	CAACTG	MYB binding site involved in drought-inducibility
SiCIPK20	ABRE	782	-	6	CACGTG	ABA, abiotic stress responsiveness
SiCIPK20	LTR	82	+	6	CCGAAA	Low-temperature responsiveness
SiCIPK20	LTR	1151	+	6	CCGAAA	Low-temperature responsiveness
SiCIPK20	LTR	665	-	6	CCGAAA	Low-temperature responsiveness
SiCIPK20	MBS	6	-	6	CAACTG	MYB binding site involved in drought-inducibility
SiCIPK20	MBS	307	+	6	CAACTG	MYB binding site involved in drought-inducibility
SiCIPK20	MBS	258	+	6	CAACTG	MYB binding site involved in drought-inducibility
SiCIPK20	TC-rich repeats	642	-	9	ATTTTCTCCA	Defense and stress responsiveness
SiCIPK21	HSE	604	+	9	AAAAAATTTC	Heat stress responsiveness
SiCIPK21	HSE	824	+	9	AAAAAATTTC	Heat stress responsiveness
SiCIPK21	LTR	855	-	6	CCGAAA	Low-temperature responsiveness
SiCIPK21	MBS	992	-	6	CAACTG	MYB binding site involved in drought-inducibility
SiCIPK21	TC-rich repeats	1197	+	9	ATTCTCTAAC	Defense and stress responsiveness
SiCIPK22	HSE	854	-	9	AAAAAATTTC	Heat stress responsiveness
SiCIPK22	HSE	867	-	9	AAAAAATTTC	Heat stress responsiveness
SiCIPK22	MBS	1022	+	6	CAACTG	MYB binding site involved in drought-inducibility
SiCIPK23	HSE	1434	+	9	AAAAAATTTC	Heat stress responsiveness
SiCIPK23	MBS	322	+	6	CAACTG	MYB binding site involved in drought-inducibility
SiCIPK23	MBS	1139	+	6	CAACTG	MYB binding site involved in drought-inducibility
SiCIPK23	motif IIb	372	+	9	CCGCCGCGCT	ABA responsiveness
SiCIPK24	ABRE	574	+	6	TACGTG	ABA, abiotic stress responsiveness
SiCIPK24	ABRE	917	-	7	TACGGTC	ABA, abiotic stress responsiveness
SiCIPK24	HSE	805	+	9	AAAAAATTTC	Heat stress responsiveness
SiCIPK24	MBS	215	+	6	CAACTG	MYB binding site involved in drought-inducibility
SiCIPK24	MBS	446	-	6	CAACTG	MYB binding site involved in drought-inducibility
SiCIPK24	motif IIb	1075	+	9	CCGCCGCGCT	ABA responsiveness
SiCIPK24	motif IIb	1322	-	9	CCGCCGCGCT	ABA responsiveness
SiCIPK25	ABRE	31	+	9	CGCACGTGTC	ABA, abiotic stress responsiveness
SiCIPK25	ABRE	434	+	9	CCTACGTGGC	ABA, abiotic stress responsiveness
SiCIPK25	MBS	813	-	6	CAACTG	MYB binding site involved in drought-inducibility
SiCIPK26	HSE	1459	-	8	CNNGAANNTTCNNG	Heat stress responsiveness
SiCIPK26	MBS	578	-	6	CAACTG	MYB binding site involved in drought-inducibility
SiCIPK26	TC-rich repeats	424	+	9	ATTTTCTTCA	Defense and stress responsiveness
SiCIPK26	TC-rich repeats	944	+	9	ATTTTCTTCA	Defense and stress responsiveness
SiCIPK27	ABRE	447	+	6	TACGTG	ABA, abiotic stress responsiveness
SiCIPK27	HSE	455	-	9	AGAAAATTCG	Heat stress responsiveness
SiCIPK27	MBS	128	-	6	TAACTG	MYB binding site involved in drought-inducibility
SiCIPK27	MBS	589	-	6	CAACTG	MYB binding site involved in drought-inducibility
SiCIPK27	TC-rich repeats	958	+	9	ATTTTCTTCA	Defense and stress responsiveness
SiCIPK28	ABRE	241	+	9	CCTACGTGGC	ABA, abiotic stress responsiveness
SiCIPK29	ABRE	144	+	6	TACGTG	ABA, abiotic stress responsiveness
SiCIPK29	ABRE	654	+	9	CCTACGTGGC	ABA, abiotic stress responsiveness
SiCIPK29	MBS	1399	+	6	TAACTG	MYB binding site involved in drought-inducibility
SiCIPK29	TC-rich repeats	181	+	9	ATTTTCTTCA	Defense and stress responsiveness
SiCIPK29	TC-rich repeats	990	-	9	ATTTTCTTCA	Defense and stress responsiveness
SiCIPK30	ABRE	114	+	6	CACGTG	ABA, abiotic stress responsiveness
SiCIPK30	LTR	22	-	6	CCGAAA	Low-temperature responsiveness
SiCIPK30	MBS	1399	+	6	TAACTG	MYB binding site involved in drought-inducibility
SiCIPK30	TC-rich repeats	626	-	9	ATTTTCTTCA	Defense and stress responsiveness
SiCIPK30	TC-rich repeats	773	+	9	ATTCTCTAAC	Defense and stress responsiveness
SiCIPK31	ABRE	114	+	6	CACGTG	ABA, abiotic stress responsiveness
SiCIPK31	LTR	22	-	6	CCGAAA	Low-temperature responsiveness
SiCIPK31	MBS	1399	+	6	TAACTG	MYB binding site involved in drought-inducibility
SiCIPK31	TC-rich repeats	626	-	9	ATTTTCTTCA	Defense and stress responsiveness
SiCIPK31	TC-rich repeats	773	+	9	ATTCTCTAAC	Defense and stress responsiveness
SiCIPK32	HSE	1042	-	9	AGAAAATTCG	Heat stress responsiveness
SiCIPK32	MBS	604	-	6	CAACTG	MYB binding site involved in drought-inducibility
SiCIPK32	TC-rich repeats	1313	+	9	ATTTTCTCCA	Defense and stress responsiveness
SiCIPK33	ABRE	832	-	6	TACGTG	ABA, abiotic stress responsiveness
SiCIPK33	HSE	1169	-	9	AAAAAATTTC	Heat stress responsiveness
SiCIPK33	LTR	1123	-	6	CCGAAA	Low-temperature responsiveness
SiCIPK33	TC-rich repeats	43	+	9	ATTTTCTTCA	Defense and stress responsiveness
SiCIPK34	ABRE	692	-	9	CCGCGTAGGC	ABA, abiotic stress responsiveness
SiCIPK34	ABRE	899	-	7	TACGGTC	ABA, abiotic stress responsiveness
SiCIPK34	ABRE	829	+	9	CCGCGTAGGC	ABA, abiotic stress responsiveness
SiCIPK34	MBS	3	-	6	CAACTG	MYB binding site involved in drought-inducibility
SiCIPK35	ABRE	166	+	9	CCTACGTGGC	ABA, abiotic stress responsiveness
SiCIPK35	ABRE	479	-	6	TACGTG	ABA, abiotic stress responsiveness
SiCIPK35	ABRE	168	+	6	TACGTG	ABA, abiotic stress responsiveness
SiCIPK35	ABRE	1322	-	6	TACGTG	ABA, abiotic stress responsiveness
SiCIPK35	HSE	238	+	9	AAAAAATTTC	Heat stress responsiveness
SiCIPK35	HSE	821	+	10	AAAAAATTTC	Heat stress responsiveness
SiCIPK35	HSE	598	-	9	AGAAAATTCG	Heat stress responsiveness
SiCIPK35	HSE	247	+	9	AAAAAATTTC	Heat stress responsiveness
SiCIPK35	HSE	599	-	9	AAAAAATTTC	Heat stress responsiveness
SiCIPK35	LTR	1090	+	6	CCGAAA	Low-temperature responsiveness
SiCIPK35	TC-rich repeats	235	-	9	ATTTTCTTCA	Defense and stress responsiveness
