# Supplementary material for: Foxtail millet (Setaria italica (L.) P. Beauv) CIPKs are responsive to ABA and abiotic stresses
Source: PLoS One. 2019 Nov 12;14(11):e0225091. doi: 10.1371/journal.pone.0225091 (PMC6850536; doi:10.1371/journal.pone.0225091)
Supplement: S4 Table — (XLSX) [file pone.0225091.s006.xlsx]

## Sheet: Table S4
S4 Table. Promoter analysis of the foxtail millet SiCIPK gene family
Element	Function	Gene name
		CIPK1	CIPK2	CIPK3	CIPK4	CIPK5	CIPK6	CIPK7	CIPK8	CIPK9	CIPK10	CIPK11	CIPK12	CIPK13	CIPK14	CIPK15	CIPK16	CIPK17	CIPK18	CIPK19	CIPK20	CIPK21	CIPK22	CIPK23	CIPK24	CIPK25	CIPK26	CIPK27	CIPK28	CIPK29	CIPK30	CIPK31	CIPK32	CIPK33	CIPK34	CIPK35
AE-box	part of a module for light response	1	1																2			2	2										1	1
CAG-motif	part of a light response element	1													1
G-Box	cis-acting regulatory element involved in light responsiveness	4			2	3	1		1	1	5	1	2	1	1		1	3	2	4	1		1		1		1	2		1	1	3		2		3
G-box	cis-acting regulatory element involved in light responsiveness	8	3	3	3	4	2	3	4	5	9	1	2	3	1		2	6	4	5	3		3	2	3	2	3	4	2	3	2	7	1	4	3	5
GAG-motif	part of a light responsive element		1	2		2	1	1	1			1						1	2	1			2	1							1	1	2	1
rbcS-CMA7a	part of a light responsive element	1			1											1							2				1	1	2							1
box II	part of a light responsive element	1						1						1				1
Box II	part of a light responsive element	2																		1
GTGGC-motif	part of a light responsive element	1			1
3-AF1 binding site	light responsive element															1
AAAC-motif	light responsive element
4cl-CMA2b	light responsive element																		1															1
Sp1	light responsive element	23	21	10	10	4	4	7	17	11	12	3	2			3	1	6	1	4	8	2	3	5	7	5	3	8		1	2	5		2	10	5
Box I	light responsive element					1	1				1		3	2	3			1	1	1		2	1	1					1							1
MNF1	light responsive element		1	1	1						1	1						1	2	1						1	1	1	1	1	1
GT1-motif	light responsive element	2	1	3	1			1		1		2	1	1	1		1	3	2		3		1	1		1	1	2	1				2			1
I-box	part of a light responsive element				1	3						2		1	1	2				2					4	1				2			1	1
LAMP-element	part of a light responsive element					2						1								1				1	1										1
TCT-motif	part of a light responsive element				1							1	1	2	1				1			1		1		1	1	1	1	1			2		1
GA-motif	part of a light responsive element				1										1				1				1	1			1	1		1	1			1		1
GATA-motif	part of a light responsive element				1	1				1	1	1							2			1	1		2	2	2	2	1		2			1	1
TCCC-motif	part of a light responsive element		1								2					1			1	3					1	1		1	1			1
AT1-motif	part of a light responsive module
TGG-motif	part of a light responsive element																									1			1
chs-CMA2a	part of a light responsive element																								1											1
CATT-motif	part of a light responsive element		1		1			1	3	2	2	1	1	2						2				2	2	1			2	1	1					1
chs-CMA1a	part of a light responsive element														1
Gap-box	part of a light responsive element			1																												1	1
L-box	part of a light responsive element																		1								1	1						1
ACE	cis-acting element involved in light responsiveness				1						1		1	1			1	2											2				1		1	4
Box 4	part of a conserved DNA module involved in light responsiveness			1			1					1	1	2		2	2	2			1	1				1	1					1				2
ATCC-motif	part of a conserved DNA module involved in light responsiveness																																		1
ATCT-motif	part of a conserved DNA module involved in light responsiveness		1				1			1				1	1	1					1	1													5
MRE	MYB binding site involved in light responsiveness															1	1			1						1			1				1
ACA-motif	part of gapA in (gapA-CMA1) involved with light responsiveness
ATC-motif	part of a conserved DNA module involved in light responsiveness								1																					1
GARE-motif	gibberellin-responsive element				1			2	1							1	1				1	1				2	1	1	1	1	1			1
AuxRR-core	cis-acting regulatory element involved in auxin responsiveness						2					1		2		1							1			1
CGTCA-motif	cis-acting regulatory element involved in the MeJA-responsiveness	3	2	3		1	2	1	2	2	2	3	1		2		6	6	3	3	2	1	1	2	2	2				1	2	2	2		3	1
TGACG-motif	cis-acting regulatory element involved in the MeJA-responsiveness	3	2	3		1	2	1	2	2	2	3	1		2		6	6	3	3	2	1	1	2	2	2				1	2	2	2		3	1
ERE	ethylene-responsive element						1							2	2					1			1	1
TGA-element	auxin-responsive element	1			3					1			1		1		1	1		1		2		1	1	1		1	1			2			1
TGA-box	part of an auxin-responsive element
TCA-element	cis-acting element involved in salicylic acid responsiveness		1		1	1	2	1			1	1			1	1		1		1	1				1	1	2	1	1				1	1		3
SARE	cis-acting element involved in salicylic acid responsiveness														1																					1
P-box	gibberellin-responsive element				1			2														1		1
TATC-box	cis-acting element involved in gibberellin-responsiveness					1			1										1				1		1											1
ABRE	cis-acting element involved in the abscisic acid responsiveness	6		1	1	3	1	1		1	4	1	1	1	1		1	3	1	2	1				2	2		1	1	2	1	5		1	3	4
motif IIb	abscisic acid responsive element		1	1		1				2		1												1	2							2			1	1
HSE	cis-acting element involved in heat stress responsiveness						2					2		1		1		1	3			2	2	1	1		1	1				2	1	1		5
MBS	MYB binding site involved in drought-inducibility			1	1	2	1		2	1	3	2			2	2		1	2	4	3	2	1	2	2	1	1	2		3	2	3	1		1
LTR	cis-acting element involved in low-temperature responsiveness	1	2					1							1				1	1	3	1									1			1		1
C-repeat/DRE	regulatory element involved in cold- and dehydration-responsiveness	1
WUN-motif	wound-responsive element				1		1
Box-W1	fungal elicitor responsive element	1	2		1	1		1		1		1							1			2	1		2					2				1
ARE	cis-acting regulatory element essential for the anaerobic induction	1			3	2	2	1	1			1	2	4	2	1				5		1	1	1	2	2	3	1	3		1	1	2	1	2	3
GC-motif	enhancer-like element involved in anoxic specific inducibility	2	3	2	2	2	3	1		3	3	3				1	2	3		1	1			2	2		1	1				4			4	1
TC-rich repeats	cis-acting element involved in defense and stress responsiveness		1	1	1				2	1				2		1	2		1		1	1					2	1	23	2	2	1	1	1		1
HD-Zip 1	element involved in differentiation of the palisade mesophyll cells					1													1
HD-Zip 2	element involved in the control of leaf morphology development					1													1
GCN4_motif	cis-regulatory element involved in endosperm expression						2		3	1		1		1			1			1				2		1			1	1	2			2	1	2
Skn-1_motif	cis-acting regulatory element required for endosperm expression	3	2	3	2	2	1	4	5	6	2	3	3	2	4		3	1	6	2	3	3	2		4	2	5	2	1	1	3		3	4	1	3
as-2-box	involved in shoot-specific expression and light responsiveness					4											1
CCGTCC-box	cis-acting regulatory element related to meristem specific activation		2	1	1		1	2		3	1	1					5	2			1	1		1	3							1			4
dOCT	cis-acting regulatory element related to meristem specific activation							1																						1
OCT	cis-acting regulatory element related to meristem specific activation											1						1			1
AACA_motif	involved in endosperm-specific negative expression														1														1
CAT-box	cis-acting regulatory element related to meristem expression			1	1		1					1		1		1				1			1		1							2	1	1	1	1
MSA-like	cis-acting element involved in cell cycle regulation		2															1				1	1
RY-element	cis-acting regulatory element involved in seed-specific regulation	1				1	1											2		1
MBSI	MYB binding site involved in flavonoid biosynthetic genes regulation			1
MBSII	MYB binding site involved in flavonoid biosynthetic genes regulation																										1
O2-site	cis-acting regulatory element involved in zein metabolism regulation	2		1		3		1	1	1			2	1					2	2				1	1	1	1		1	1	1		1	1	1	1
circadian	cis-acting regulatory element involved in circadian control		2	2	1			3	1					1	1		1						1	5	3	1			1	1	1	1	2	1	2	1
motif I	cis-acting regulatory element root specific				1					1
Box III	protein binding site			1									2																				1
HD-Zip 3	protein binding site																															1
CCAAT-box	MYBHv1 binding site		2				1	3		1	2		2			1		1					1	1		1	1	1			1	1
Nodule-site2	nodule specific factor binding site
AT-rich element	binding site of AT-rich DNA binding protein (ATBP-1)																				1
ATGCAAAT motif	cis-acting regulatory element associated to the TGAGTCA motif								1			1						1				1				1						1
5UTR Py-rich stretch	cis-acting element conferring high transcription levels		2	1				1	1					1	1								1		1		2	2	3			1				1
CAAT-box	common cis-acting element in promoter and enhancer regions	9	17	22	23	22	27	19	32	6	8	22	25	31	20	26	30	26	26	19	17	33	23	32	21	27	26	25	25	16	24	15	26	20	12	29
TATA-box	core promoter element around -30 of transcription start		10	42	11	38	36	15	20	19	14	21	40	34	45	32	48	27	27	15	31	43	27	22	9	18	15	6	71	21	12	39	19	13	8	28
EIRE	elicitor-responsive element							1							1	1	1			1					2
ELI-box3	elicitor-responsive element
AT-rich sequence	element for maximal elicitor-mediated activation (2copies)									1
3-AF3 binding site	part of a conserved DNA module array (CMA3)																											1				1
Box II -like sequence	cis-acting regulatory element																														1
OBP-1 site	cis-acting regulatory element																									1			1
A-box	cis-acting regulatory element		2	1	1		1	2		3	1	1					5	2			1	1		1	3							1			4
TA-rich region	enhancer
GCC box		1					1	2																				1				1
JERE
CTAG-motif								2															2				1	1					1
E2Fa					1
F-box				1																				1
AC-I			1	1							1	1							3											1	1	1		2
AC-II													1										1							2	1	1
box S					2		1	1							1								1		1		1	2
W box		1	2		1	1		1		1		1							1			2	1		2					2				1
box E		1				1					1																			1					1
E2Fb								1
chs-Unit 1 m1																1						1		1			1
C-box
as1
CE3							1
plant_AP-2-like		2	1		2																1
AAGAA-motif						1		2			2			2			2		3				1			2	1	2		1	2	1		2		3
TATCCAT/C-motif				1		1						2		1												1				1	1			2
TCCACCT-motif			1	1	1	1		1			1		1			1		1						2		1	1			1						2
Y-box				1																															1
H-box																			1
CATTAT-motif																										1
Unnamed__1		7	4	2	5	1	2	2	2	6	4	4		2		3	1	7	2	2	3		2	2	4	2	2	3	3	3	3	3	1	1	10	2
Unnamed__2		2	1	1	2	2	1			1	1		1				2	2		1			1	2	1	1	2	1		1		2		1	1
Unnamed__3		6	4	2	5	1	2	2	2	6	4	4		2		3	1	7	2	2	3		2	2	4	2	2	3	3	3	3	3	1	1	10	2
Unnamed__4		16	23	21	19	11	14	22	19	33	18	21	13	8	6	6	11	16	9	11	26	9		12	9	16	13	13	11	13	13	12	8	8	26	13
Unnamed__5
Unnamed__6				1						1								1
Unnamed__8																		2															1			1
Unnamed__9																		1															1			1
Unnamed__10																		1															1			1
Unnamed__11				1															1				1
Unnamed__12																		1					12										1			1
Unnamed__13																		1
Unnamed__14																		1															1			1
Unnamed__15																												1							1
Unnamed__16		1			1																			1											1
Unnamed__17																										1			1				1
