# Supplementary material for: Foxtail millet (Setaria italica (L.) P. Beauv) CIPKs are responsive to ABA and abiotic stresses
Source: PLoS One. 2019 Nov 12;14(11):e0225091. doi: 10.1371/journal.pone.0225091 (PMC6850536; doi:10.1371/journal.pone.0225091)
Supplement: S5 Table — (XLSX) [file pone.0225091.s007.xlsx]

## Sheet: Table S5
S5 Table. Expression patterns of SiCIPK gene family under stresses
Gene name	ABA			Cold			PEG			NaCl
	down	up (less than two-fold)	up (more than two-fold)	down	up (less than two-fold)	up (more than two-fold)	down	up (less than two-fold)	up (more than two-fold)	down	up (less than two-fold)	up (more than two-fold)
SiCIPK1		√				√		√			√
SiCIPK2			√			√		√				√
SiCIPK3			√			√		√				√
SiCIPK4			√			√			√			√
SiCIPK5			√			√			√			√
SiCIPK6			√			√			√			√
SiCIPK7			√			√			√			√
SiCIPK8		√				√	√					√
SiCIPK9		√				√			√			√
SiCIPK10			√			√			√			√
SiCIPK11			√			√			√			√
SiCIPK12	－	－	－	－	－	－	－	－	－	－	－	－
SiCIPK13			√		√				√			√
SiCIPK14	－	－	－	－	－	－	－	－	－	－	－	－
SiCIPK15			√			√			√		√
SiCIPK16			√			√			√			√
SiCIPK17			√			√			√			√
SiCIPK18			√			√			√			√
SiCIPK19			√		√				√			√
SiCIPK20			√			√			√			√
SiCIPK21			√			√			√			√
SiCIPK22		√				√			√			√
SiCIPK23			√			√			√			√
SiCIPK24			√			√			√			√
SiCIPK25		√				√	√				√
SiCIPK26			√			√			√			√
SiCIPK27			√			√			√			√
SiCIPK28		√				√	√				√
SiCIPK29			√			√		√				√
SiCIPK30			√			√	√					√
SiCIPK31			√			√		√				√
SiCIPK32	√					√	√				√
SiCIPK33			√			√		√				√
SiCIPK34			√			√			√			√
SiCIPK35			√			√			√			√
"－"indicated no date
