# Supplementary material for: Foxtail millet (Setaria italica (L.) P. Beauv) CIPKs are responsive to ABA and abiotic stresses
Source: PLoS One. 2019 Nov 12;14(11):e0225091. doi: 10.1371/journal.pone.0225091 (PMC6850536; doi:10.1371/journal.pone.0225091)
Supplement: S6 Table — (XLS) [file pone.0225091.s008.xls]

## Sheet: Sheet1
S6 Table . RT-qPCR datas of SiCIPK genes under stresses
	ABA-0	ABA-1	ABA-3	ABA-6	ABA-12	ABA-24	PEG-0	PEG-1	PEG-3	PEG-6	PEG-12	PEG-24	NaCl-0	NaCl-1	NaCl-3	NaCl-6	NaCl-12	NaCl-24	Cold-0	Cold-1	Cold-3	Cold-6	Cold-12	Cold-24
SiCIPK1	1	0.533728	0.410803	1.05177	0.946869	0.466271	1	0.490177	0.700684	1.21393	0.970411	0.952713	1	0.815152	0.285919	1.13675	1.02857	0.662678	1	1.05972	1.41466	4.81684	4.73839	6.7624
SiCIPK2	1	0.237439	1.9524	1.37649	3.30152	0.583448	1	0.176933	1.01496	1.145	1.85276	0.161431	1	1.67716	1.30165	3.65491	4.18312	3.1242	1	1.36542	2.51438	4.99272	3.29645	18.6491
SiCIPK3	1	0.381057	2.2571	2.22196	3.93128	1.34519	1	0.19474	0.893551	1.31832	1.61784	0.32232	1	1.72328	1.46459	2.08476	2.683	1.92739	1	1.13127	1.63785	3.66928	4.13492	11.3962
SiCIPK4	1	1.38688	3.6374	3.78732	14.0123	9.54788	1	0.494719	3.45938	5.91546	8.5872	5.33395	1	1.60364	3.44435	8.24409	15.4864	8.54637	1	2.1714	2.48584	1.56026	2.01125	5.22136
SiCIPK5	1	0.270537	1.54884	0.958622	2.34571	0.426857	1	0.248348	0.856729	1.38409	2.02957	0.272336	1	1.04232	0.582046	3.15869	4.37385	3.57282	1	0.735784	1.40677	1.86597	1.47129	4.95618
SiCIPK6	1	0.406109	2.64203	0.359023	1.12	2.14063	1	0.822901	3.76283	1.75166	2.76732	2.06425	1	0.689907	0.820579	1.70718	4.44201	1.83872	1	12.9912	47.0406	58.531	105.493	174.573
SiCIPK7	1	0.45028	4.20004	3.52093	5.60706	2.73277	1	0.304256	1.81161	1.67218	2.01734	1.53965	1	2.63519	1.72537	4.5993	3.12685	3.29577	1	1.40657	2.25207	3.00658	2.71538	8.0828
SiCIPK8	1	0.195549	1.62291	0.635452	0.391398	0.169811	1	0.162825	0.111132	0.463179	0.265588	0.091632	1	7.8473	2.38497	3.36164	5.13714	2.29209	1	0.586277	3.36187	6.06123	9.61383	43.807
SiCIPK9	1	0.326426	0.462534	0.293815	1.06621	0.402056	1	0.344748	2.90765	5.45045	3.47319	0.649406	1	1.49354	2.26373	4.11755	6.71495	2.7545	1	1.45319	2.18321	3.49468	2.27279	5.26458
SiCIPK10	1	1.49931	20.6005	1.55681	7.44804	5.13713	1	1.39764	5.46173	5.25115	3.46555	1.60332	1	7.08215	4.25419	5.95718	6.56446	5.51767	1	4.30127	4.28838	4.60441	5.20183	10.2366
SiCIPK11	1	0.163625	0.238019	4.16831	4.47227	0.017299	1	0.197562	0.223565	0.463975	3.53035	0.059316	1	1.95127	0.375546	7.43581	2.19893	1.07173	1	1.09281	3.15098	8.97813	3.04083	7.6085
SiCIPK13	1	0.529101	1.24478	3.26965	1.41344	0.517142	1	0.908414	2.67942	0.598282	0.645219	0.743526	1	2.24659	1.09259	1.77237	0.571309	2.38197	1	0.576736	0.482411	1.81873	0.686757	1.29724
SiCIPK15	1	0.42055	1.37428	0.466927	2.01819	1.38766	1	0.373748	0.510913	1.56838	2.12553	0.662054	1	0.659165	0.490801	1.02758	1.81367	1.24412	1	1.56732	1.85095	1.56698	2.14093	1.89812
SiCIPK16	1	0.307582	1.21277	0.579543	2.86864	0.582074	1	0.217022	0.750626	3.07295	2.35028	0.315392	1	2.57352	2.20527	5.53564	10.661	3.94131	1	1.18741	2.16842	3.33897	1.81005	7.09377
SiCIPK17	1	1.01763	2.91703	0.832975	2.38083	2.03061	1	0.732047	3.02495	2.63343	2.35492	2.59418	1	2.63841	2.53984	3.88081	5.09848	4.44999	1	1.42388	2.00105	2.7094	3.50675	9.61711
SiCIPK18	1	0.482206	3.08267	0.984042	6.18127	5.02408	1	0.316306	2.34232	5.48451	4.92845	0.952442	1	0.238619	0.317597	2.37444	4.0911	1.58239	1	2.26228	1.5472	0.478032	3.0319	12.3539
SiCIPK19	1	1.00497	1.97576	14.312	53.7127	11.67	1	0.546218	22.3016	21.3555	70.6571	33.1277	1	0.479819	3.30014	10.3108	7.56033	1.99589	1	1.02041	0.728371	0.355747	0.774957	1.98223
SiCIPK20	1	0.132506	2.4182	1.05212	2.70572	0.921159	1	0.210576	1.10088	1.3937	2.12334	0.338974	1	1.46407	0.557927	1.97454	2.6252	2.02084	1	1.46871	2.05314	3.49151	3.49873	13.1693
SiCIPK21	1	2.21215	9.13122	9.38382	30.719	3.68166	1	0.783385	0.817418	2.53	1.8533	2.35503	1	0.078673	58.2798	76.8742	91.8267	2.62714	1	6.27825	9.15643	6.70788	18.9576	71.4648
SiCIPK22	1	0.9487	1.45727	1.79995	1.67805	1.4	1	0.697635	0.721464	3.1442	2.50087	1.63692	1	1.25913	0.828122	2.01277	3.20832	2.06499	1	1.14211	3.45459	5.13294	3.49822	6.6452
SiCIPK23	1	0.287794	1.97344	1.6017	6.20189	1.02186	1	0.582609	2.86935	3.15359	3.31392	0.46336	1	3.07944	2.40685	5.67469	4.16898	3.71772	1	1.58657	2.84773	4.87387	4.01831	12.5219
SiCIPK24	1	0.73583	1.80942	3.34416	10.1111	7.13069	1	2.463	34.3071	16.6443	13.9059	30.4073	1	3.63061	20.8878	49.2722	188.424	24.173	1	2.04178	2.8516	3.73832	3.15202	15.9061
SiCIPK25	1	0.167849	1.07435	0.292937	0.410335	0.091485	1	0.066973	0.070587	0.159706	0.353012	0.03071	1	1.01329	0.414424	0.725428	1.10607	0.848348	1	1.28577	3.15811	4.33848	3.40544	16.8288
SiCIPK26	1	0.244018	2.05796	1.737	2.70888	0.754924	1	0.230854	1.21483	1.90585	3.26053	0.326592	1	1.89082	2.2411	5.43234	7.60409	4.86063	1	1.41357	2.76185	4.47244	3.16579	19.758
SiCIPK27	1	0.270219	1.76271	1.3803	3.55544	0.747782	1	0.255574	1.16968	2.61799	2.28089	0.394724	1	2.09514	2.26769	4.62209	7.71682	4.42439	1	1.5912	2.36961	3.33448	2.64998	10.2648
SiCIPK28	1	0.153667	1.37651	0.766478	0.877858	0.168471	1	0.071986	0.219754	0.277847	0.81548	0.041437	1	1.12677	0.480905	1.38902	1.03163	1.09184	1	0.952851	2.18621	4.39513	2.99259	14.0599
SiCIPK29	1	0.396735	1.50048	3.19971	1.68795	0.427822	1	0.25855	1.10031	0.401864	1.7231	0.229622	1	0.77214	0.181239	3.8436	4.88576	4.97469	1	1.26107	2.43304	4.54326	1.63101	15.9089
SiCIPK30	1	0.379846	1.14059	2.4881	2.20271	0.730414	1	0.167168	0.909152	0.864295	0.695332	0.198496	1	0.611611	0.713339	3.73961	4.69357	5.81945	1	1.1684	1.79963	3.66183	2.3219	19.306
SiCIPK31	1	0.99261	2.62188	4.83007	2.53212	0.692883	1	0.602187	0.786939	1.78645	0.952577	1.96973	1	1.47234	6.93819	1.41313	6.89597	1.57029	1	7.07535	8.40138	7.9984	14.6102	10.7773
SiCIPK32	1	0.132388	0.299098	0.887567	0.182718	0.026788	1	0.097452	0.058077	0.162375	0.352598	0.002774	1	1.53366	0.184152	1.96385	1.80944	0.793921	1	0.227344	1.97166	2.93323	0.588455	2.01745
SiCIPK33	1	0.441755	1.74572	2.19727	1.53504	0.440578	1	0.267838	1.33607	0.812252	1.46949	0.194052	1	0.803255	0.80885	3.50084	3.14708	3.91603	1	0.835403	2.82389	5.96448	3.89862	19.5839
SiCIPK34	1	0.205438	4.09112	3.07806	3.28688	0.474777	1	0.141389	2.14067	0.994866	1.42447	0.134031	1	1.45753	1.33606	8.14835	8.03964	8.05794	1	1.55597	2.17358	4.3666	4.54979	40.8514
SiCIPK35	1	0.402638	2.2253	3.83528	2.84131	0.574994	1	0.260518	1.53325	0.855469	2.62289	0.344561	1	1.01996	0.504468	3.59856	5.41888	4.32391	1	1.12104	1.96664	5.83621	2.18573	19.5452
